# Supplementary material for: Calprotectin as new potential clinical marker for multiple myeloma
Source: PLoS One. 2023 Mar 16;18(3):e0282841. doi: 10.1371/journal.pone.0282841 (PMC10019635; doi:10.1371/journal.pone.0282841)
Supplement: S1 Data — (XLSX) [file pone.0282841.s001.xlsx]

## Sheet: Sheet1
Plasma cell-%	calprotectin	Treatment duration(month)	calpro before treat	Group name	age	gender	ID
45	350	-	-	NC	64	M	1
90	600	-	-	NC	77	M	2
12	90	-	-	NC	65	M	3
19	189	-	-	NC	62	M	4
15	110	-	-	NC	47	M	5
40	237	-	-	NC	58	M	6
30	182	-	-	NC	83	M	7
15	140	-	-	NC	79	M	8
27	185	-	-	NC	70	M	9
70	590	-	-	NC	73	M	10
50	600	-	-	NC	62	F	11
65	310	-	-	NC	72	M	12
10	118	-	-	NC	62	M	13
30	260	-	-	NC	72	F	14
25	250	-	-	NC	61	F	15
20	150	-	-	NC	59	M	16
70	400	-	-	NC	73	F	17
70	420	-	-	NC	70	F	18
40	280	-	-	NC	63	M	19
50	390	-	-	NC	63	F	20
40	356	-	-	NC	67	M	21
12	120	-	-	NC	72	M	22
45	250	-	-	NC	66	M	23
25	200	-	-	NC	59	F	24
70	570	-	-	NC	74	M	25
60	400	-	-	NC	49	F	26
30	270	-	-	NC	59	F	27
45	310	-	-	NC	77	M	28
25	260	-	-	NC	69	M	29
35	329	-	-	NC	63	M	30
58	515	-	-	NC	68	M	31
25	287	-	-	NC	71	F	32
18	205	-	-	NC	75	F	33
20	170	-	-	NC	67	M	34
30	240	-	-	NC	78	F	35
43	430	-	-	NC	51	M	36
25	370	-	-	NC	70	F	37
35	450	-	-	NC	64	F	38
21	280	-	-	NC	66	M	39
20	190	-	-	NC	79	M	40
	200	5	-	UT	55	M	41
	30	12	-	UT	55	M	42
5	122	25	-	UT	55	M	43
	121	32	-	UT	55	M	44
	400	115	-	UT	80	F	45
	159	120	-	UT	80	F	46
7	30	36	-	UT	57	F	47
4	40	24	-	UT	67	M	48
5	40	12	-	UT	44	F	49
3	600	36	-	UT	72	F	50
2	54	36	-	UT	40	M	51
	41	24	-	UT	77	M	52
	590	30	-	UT	83	F	53
	45	72	-	UT	60	M	54
	80	12	-	UT	52	F	55
	90	36	-	UT	50	F	56
30	60	10	270	UT	59	F	57
35	210	8	450	UT	64	F	58
35	110	8	329	UT	63	M	59
60	190	11	400	UT	49	F	60
45	270	10	350	UT	64	M	61
	210	6	170	UT	67	M	62
	130	7	260	UT	69	M	63
	220	10	260	UT	72	F	64
	340	6	515	UT	68	M	65
20	80	7	150	UT	59	M	66
	100	48	-	UT	67	F	67
5	60	36	-	UT	61	M	68
	56	-	-	control	80	F	69
	36	-	-	control	69	F	70
	26	-	-	control	61	F	71
	40	-	-	control	53	F	72
	43	-	-	control	40	M	73
	55	-	-	control	55	F	74
	26	-	-	control	46	M	75
	36	-	-	control	51	M	76
	66	-	-	control	78	M	77
	28	-	-	control	58	M	78
	31	-	-	control	67	M	79
	35		-	control	64	M	80
	54	-	-	control	74	M	81
	17	-	-	control	80	M	82
	26	-	-	control	70	M	83
	32	-	-	control	61	M	84
	28	-		control	79	M	85
	49	-	-	control	68	M	86
	17	-	-	control	75	M	87
	26	-	-	control	54	F	88
	52	-	-	control	72	F	89
	38	-	-	control	67	F	90
	41	-	-	control	66	F	91
	50	-	-	control	61	M	92
	15	-	-	control	69	M	93
